# Supplementary material for: The complete plastome sequences of invasive weed Parthenium hysterophorus: genome organization, evolutionary significance, structural features, and comparative analysis
Source: Sci Rep. 2024 Feb 18;14:4006. doi: 10.1038/s41598-024-54503-0 (PMC10874969; doi:10.1038/s41598-024-54503-0)
Supplement: Supplementary file 2 — Supplementary Table S1. [file 41598_2024_54503_MOESM2_ESM.xlsx]

## Sheet: Sheet1
Table S1. Pairwise distance of Parthenium hysterophorus plastome with related species plastomes.
	Parthenium_hysterophorus	Parthenium_hysterophorus	Parthenium_argentatum	Aldama_anchusifolia	Tithonia_diversifolia	Helianthus_annuus	Iostephane_heterophylla	Echinacea_angustifolia	Silphium_integrifolium	Ambrosia_artemisiifolia	Xanthium_sibiricum	Sphagneticola_calendulacea
Parthenium_hysterophorus
Parthenium_hysterophorus	7.24372e-05
Parthenium_argentatum	0.0180173	0.0180017
Aldama_anchusifolia	0.0176233	0.0175917	0.0192637
Tithonia_diversifolia	0.0182534	0.0182285	0.0199305	0.00318388
Helianthus_annuus	0.0186128	0.0185809	0.0201729	0.00445045	0.00494899
Iostephane_heterophylla	0.0172537	0.0172365	0.0187009	0.00414904	0.00468028	0.00484736
Echinacea_angustifolia	0.017099	0.0171516	0.0187574	0.0146308	0.0151066	0.0154346	0.0136446
Silphium_integrifolium	0.0167381	0.0167159	0.018321	0.0136268	0.013936	0.0145099	0.0127289	0.0124564
Ambrosia_artemisiifolia	0.0198368	0.0198139	0.0212912	0.017091	0.0176486	0.0181235	0.0165641	0.0159605	0.015619
Xanthium_sibiricum	0.0204427	0.0204121	0.0219856	0.0173938	0.0180773	0.0183368	0.0167325	0.0165554	0.015964	0.0150995
Sphagneticola_calendulacea	0.0703412	0.0703526	0.072318	0.0681591	0.0687508	0.0690518	0.0673674	0.0665228	0.0649504	0.0688061	0.0690634
